# Supplementary material for: Observer aging and long-term avian survey data quality
Source: Ecol Evol. 2014 May 26;4(12):2563–76. doi: 10.1002/ece3.1101 (PMC4203298; doi:10.1002/ece3.1101)
Supplement: Supplementary file 2 — Data S1. WinBUGS and R code for building occupancy models and GAMMs, respectively, plus functions to generate testing datasets. [file ece30004-2563-sd2.txt]

###########R code
###Contact Bob Farmer -- farmerb@gmail.com or farmerb@dal.ca for information
###This file contains 3 codefiles (as blocks of text) used in the observer aging avian research.  
###The first file simulates a realistic OBBA dataset and runs a WinBUGS occupancy model.
###The second file simulates a realistic BBS dataset
###The third file runs a GAMM on the BBS data simulated above.
###The goal of these simulations is to confirm that both the occupancy and GAMM models indicate expected results from datasets of known parameters (e.g. a real decline in detections with observer age)
######################

######################FILE 1 BELOW ######################
#sample occupancy model in WinBUGS (simulated on a Windows 7 machine)
#example data
	rm(list=ls())
	library(arm)
	
	n.sites<-100
	n.obs<-60
	siteObs<-600 #total number of unique combinations of site and observer, where at least 2 visits occurred at that site by that observer
	
	#data objects
		Observer<-sort(sample(1:n.obs, size=siteObs, replace = TRUE)) #observer distribution across sites
		truePresent<-rbinom(n=n.sites, size = 1, p=0.75)  #75\% chance of being truly present at a square
			Square<-sort(sample(n.sites, siteObs, replace = TRUE)) #randomly decide the frequency at which squares are visited
			truePresentSiteObs<-truePresent[Square]  #identifies true presence for each square
		SquareObsSums<-rpois(n=siteObs, lambda = 5) #number of times each square is visited (must be at least once)
			SquareObsSums[which(SquareObsSums >5)]<-5  #cap it at 5
			SquareObsSums[which(SquareObsSums <1)]<-1
		Male<-rbinom(n=n.obs, prob=0.5, size = 1)  #maleness among observers (arbitrary)
		Over50Yes<-rbinom(size=1, n=n.obs, p=0.5) #age among observers
			over50YesIndex<-Over50Yes[Observer]  #index of each siteObs -- whether observer is over 50
		y<-rep(99, siteObs) #initialize number of years a species was observed by an observer at a site
		Present81<-rep(99, siteObs) #initialize presence in the first atlas (will be set as positive predictor)
	
	#adjust y according to observer age and first-atlas (1981) presence
		for(i in 1:siteObs){
			y[i]<-ifelse(truePresentSiteObs[i] == 0, 0, #no false positives
				rbinom(n=1, size = SquareObsSums[i], p=c(0.9, 0.5)[over50YesIndex[i] + 1])  #different detection rates for over or under 50
			)
			Present81[i]<-ifelse(truePresentSiteObs[i] == 0, rbinom(n=1, size = 1, p=0.05),  #5\% of not seen in 2001 were seen in 1981
				rbinom(1,1,0.95)  #95\% of seen in 2001 were present in 1981
			)
		next
		}

	#simulate effort according to sighting efficiency
		Effort<-rep(0, siteObs)
		for(i in 1:length(Effort)){
			while(Effort[i] == 0){
				Effort[i]<-rpois(n=1, lambda = y[i]+5) #more effort associated with higher y (5 hours minimum effort declared)
			}
		next
		}
		
#run the model
	model.data<-list(
		n.sites = n.sites,
		n.obs = n.obs,
		siteObs = siteObs,
		Effort = Effort,
		Male = Male,
		y = y,
		SquareObsSums = SquareObsSums,
		Observer = Observer,
		Square = Square,
		Present81 = Present81,
		Over50Yes = Over50Yes
	)
	
	model<-function(){
		for(m in 1:n.sites){
			z[m] ~ dbern(psi[m])
			logit(psi[m]) <- A0 + A1.81*Present81[m]
		}
		for(n in 1:siteObs){
			logit(p[n]) <- B1.effort.p*Effort[n]
				+ observerEffect[Observer[n]]
			y.pred[n] <- z[Square[n]]*p[n]
			y[n] ~ dbin(y.pred[n], SquareObsSums[n])
		}
		meanP<-mean(p[])  #reference
		meanZ<-mean(z[])  #reference
				
		for(o in 1:n.obs){
			observerEffect[o]<-B0 + B2.Over50Yes*Over50Yes[o] + B3.Male*Male[o]
				+ observerError[o]
			observerError[o] ~ dnorm(0, tau.b.obs)  #see gelman and hill 2007, ch. 17 for precedent
		}		
		A0 ~ dnorm(0, 1E-1)
		A1.81 ~ dnorm(0, 1E-1)
		B0 ~ dnorm(0, 1E-1)
		B1.effort.p ~ dnorm(0, 1E-1)
		B2.Over50Yes ~ dnorm(0, 1E-1)
		B3.Male ~ dnorm(0, 1E-1)
		tau.b.obs <- pow(sigma.b.obs, -2)
			sigma.b.obs ~ dunif(0, 10)
	}
	
	write.model(model, "bugs.model")

	model.inits<-function(){
		list(
			A0 = rnorm(1),
			A1.81 = rnorm(1),
			B0 = rnorm(1),
			B1.effort.p = rnorm(1),
			B2.Over50Yes = rnorm(1),
			B3.Male = rnorm(1),
			sigma.b.obs = runif(1),
			z = rbinom(n.sites, 1, 0.5)
		)
	}

	model.parameters<-c(
		names(model.inits()), "meanP", "meanZ",
		"observerError", "y.pred"
	)

	model1.bugs<-bugs(data = model.data, inits = model.inits,
	  model.file = "bugs.model", parameters = model.parameters,
	  n.iter = 50E3, debug = FALSE, n.chains = 3
	)
	
	model1.bugs$summary[1:7,]
	
######################FILE 2 BELOW ######################
#SAMPLE CODE 
#create simulated data to test the gamm of BBS data
rm(list=ls())

#variables
	nSp<-40  #number of species 
	nObs<-200 #number of observers
	nRoutes<-200 #number of survey routes
	nStrat<-75 #number of physiographic strata
	maxYears<-40  #maximum years of observer service (age)

#assign routes to strata
	SR<-data.frame(  #stratum-routes
		"Route" = paste("Route", seq(1,nRoutes), sep = "")
	)
	SR$strat<-paste("Strat", 
		sample(nStrat, nRoutes, replace = TRUE),
		sep = ""
	)	

#assign observer start years (not all observers started at year 1)
	OASY<-data.frame(
		"Observer" = paste("Obs", seq(1,nObs), sep = ""),
		"StartYear" = c(1, round(runif(n=nObs-1, min = 1, max = maxYears-10),0))  #need at least one who started in year 1; also need at least 10 years of service
	)
	OASY$Observer<-as.character(OASY$Observer)
	
#create oa -- this is the simulated data grid
	#raw grid
		oa<-expand.grid( #observer table of min year, max year
			Observer = paste("Obs", seq(1,nObs), sep = ""),
			year = seq(1,maxYears),
			route = paste("Route", seq(1,nRoutes), sep = "")
		)
	
	#remove irrelevant years (corresponding to years before the observer was said to have started)
		oa<-do.call("rbind", by(oa, oa$Observer, function(x){
			sy<-OASY$StartYear[which(OASY$Observer == unique(x$Observer))]
			if(length(which(x$year < sy))>0){
				return(x[-which(x$year < sy),])
			} else { return(x)
			}
		}))
	
	oa$StratumName<-SR$strat[match(oa$route, SR$Route)]  #list relevant stratum for each route
			
	#now choose number of observers along a route
	#assume that all routes were surveyed continuously since time 1
		oa<-do.call("rbind", by(oa, list(oa$route), function(x){
			numObsSwaps<-round(runif(min=0, max = 3, n=1),0)  #number of times a route featured a new observer
			if(numObsSwaps == 0){
				obsOptions<-OASY[which(OASY$StartYear == 1),"Observer"]  #potential observers to assign to this route
				obsToUse<-obsOptions[sample(length(obsOptions), 1)]
				x2<-x[which(x$Observer == obsToUse),]  #select rows relevant to this observer and route
			} else {
				breakPoints<-sort(sample(length(unique(x$year)), numObsSwaps)) #choose years where there was a transition between observers on a route
				obsOptions<-OASY[which(OASY$StartYear == 1),"Observer"] #first-year observer
				obsToUse<-obsOptions[sample(length(obsOptions), 1)]
				x2<-x[which(x$Observer == obsToUse),][1:(breakPoints[1]-1),]  #relies on the fact that years are sequential
				for(i in 1:length(breakPoints)){  #for post-first-year observers
					if(i<length(breakPoints)){ #i.e. for all but the most-recent observer on a route
						obsOptions<-OASY[which(OASY$StartYear <= breakPoints[i]),"Observer"]
						obsToUse<-obsOptions[sample(length(obsOptions), 1)]
						x2<-rbind(x2,
							x[which(x$Observer == obsToUse &
								x$year >= breakPoints[i] &  #contiguous
								x$year < (breakPoints[i+1])
							),]
						)
					} else {  #most-recent observer
						obsOptions<-OASY[which(OASY$StartYear <= breakPoints[i]),"Observer"]
						obsToUse<-obsOptions[sample(length(obsOptions), 1)]
						x2<-rbind(x2,
							x[which(x$obs == obsToUse &
									x$year >= breakPoints[i]
							),]
						)
					}
				next
				}
			}
			return(x2)
			}
			))
			nrow(oa)
			
	#now add species information to each route in the oa dataframe
		spStrat<-data.frame(
			"Species" = paste("Species", seq(1,nSp), sep = "")
		)
		spStrat<-do.call("rbind", by(spStrat, spStrat$Species, function(x){
			x2<-expand.grid(
				"Species" = unique(x$Species),
				"StratumName" = sample(unique(oa$StratumName), #randomly assign species to a random number of strata
					round(runif(min = 1, max = length(unique(oa$StratumName)), n=1),0))
			)
			return(x2)
			}
		))
		
	#and assume all species present simultaneously per stratum
		oa<-do.call("rbind", by(oa, oa$StratumName, function(x){
			spp<-as.character(spStrat$Species[which(spStrat$StratumName == unique(x$StratumName))])  #species to assign
			for(i in 1:length(spp)){
				if(i == 1){
					x2<-x
					x2$Species<-spp[1]  #first round of oa has enough rows to cover first species
				} else {
					x3<-data.frame(x, "Species" = spp[i])
					x2<-rbind(x2, x3)
				}
			next
			}
		return(x2)
		}
		))
		
	#interaction terms for later work
		oa$sp.strat<-interaction(oa$Species, oa$StratumName)
		oa$sp.rte<-interaction(oa$Species, oa$route)
		oa$sp.obs.rte<-interaction(oa$Observer, oa$Species, oa$route)
			oa$sp.obs.rte<-as.factor(as.character(oa$sp.obs.rte))
		oa$obsRte<-interaction(oa$Observer, oa$route)
		
		rownames(oa)<-seq(1,nrow(oa))
		

	#assign observer "age" values (years of service)
		oa<-do.call("rbind", by(oa, oa$Observer, function(x){
			minYear<-min(x$year)
			x$ObsAge<-(x$year-minYear+1)+rpois(lambda = 2, n=1) #accounts for extra four years of potential obs age (1966-1970)
			x$minYear<-minYear
			return(x)
		}))
	
	#extra field names
		oa$year.old<-oa$year
		oa$Date<-oa$year-mean(oa$year)  #centering year for modeling
		oa$overdisp<-seq(1,nrow(oa))
				
####################################################
#now do RESTRICTIONS
	obsRestriction<-3  #minimum observers per stratum
	maxAgeDateCorrelation<-0.7  #maximum correlation between observer age and date
	minSeriesLength<-10
	maximumContiguityGap<-1
    
	#minimum contiguity criterion
		precontigChop<-nrow(oa)
		oa<-do.call("rbind", by(oa, oa$obsRte, function(x){
				years<-sort(unique(x$Date))
				if(max(diff(years)) > maximumContiguityGap){
					return(NULL)
				} else {
					return(x)
				}
			}
		))
		print(paste("contiguity chop from ", precontigChop, " to ", nrow(oa), " (", round(((precontigChop-nrow(oa))/precontigChop)*100, 2), " %)", sep = ""))
	
	#This restriction will only include a sp.obs.rte if there is a minimum (minSeriesLength)
	#number of years
		preSeriesLengthN<-nrow(oa)
		t0<-table(oa$sp.obs.rte)  #number of years per sp.obs.rte
			#t0<-t0[-which(t0==0)]
		keepers<-names(t0[which(t0>=minSeriesLength)])
		oa<-oa[which(oa$sp.obs.rte %in% keepers),]
		warning(paste("sp.obs.rte RESTRICTION CHOPPED OFF ", preSeriesLengthN - nrow(oa), " DATAPOINTS FROM THE ORIGINAL ",
			preSeriesLengthN, " (", 100-round((nrow(oa)/preSeriesLengthN)*100, 0), "%),", " LEAVING ",
			nrow(oa), " REMAINING", sep = "")
		)
		warning(paste("Series Length RESTRICTION REQUIRED sp.obs.rte SERIES TO BE AT LEAST ", minSeriesLength, 
			" LONG", sep = "")
		)
	
	#require minimum number of observers per sp.strat
	#This restriction will only include a sp.strat if there are a minimum (obsRestriction)
	#number of observers:
		preObsRestriction<-nrow(oa)
		t0<-rowSums(table(oa$sp.strat, oa$Observer)>0)  #number of observers per sp.strat
			#t0<-t0[-which(t0==0)]
		keepers<-names(t0[which(t0>=obsRestriction)])
		oa<-oa[which(oa$sp.strat %in% keepers),]
		warning(paste("OBSERVER RESTRICTION CHOPPED OFF ", preObsRestriction - nrow(oa), " DATAPOINTS FROM THE ORIGINAL ",
			preObsRestriction, " (", 100-round((nrow(oa)/preObsRestriction)*100, 0), "%),", " LEAVING ",
			nrow(oa), " REMAINING", sep = "")
		)
		warning(paste("OBSERVER RESTRICTION REQUIRED AT LEAST ", obsRestriction, 
			" OBSERVERS FOR A SP.STRAT TO BE INCLUDED", sep = "")
		)	

	oa$StratumName<-as.factor(oa$StratumName)

	#list low correlations (for reference)
		oa$sp.strat<-as.factor(as.character(oa$sp.strat))
		unlist(by(oa, oa$sp.strat, function(x) {
			cc<-cor(x$Date, x$ObsAge) 
			if(cc<maxAgeDateCorrelation) return(cc)
			}
		))		
		
	#remove for heavy correlations:
	#this will remove a sp.strat if the date and obsAge are correlated more than or equal 
	#to (maxAgeDateCorrelation)
		preCorFixN<-nrow(oa)
		oa$sp.strat<-as.factor(as.character(oa$sp.strat))
		oa<-do.call("rbind", by(oa, oa$sp.strat, function(x){
			theCor<-cor(x$Date, x$ObsAge)
			if(is.na(theCor) == FALSE & theCor < maxAgeDateCorrelation){
				return(x)
			}
			}
		))
		maxAgeDateCorrelation
		warning(paste("Age-Date CORRELATION RESTRICTION CHOPPED OFF ", preCorFixN - nrow(oa), " DATAPOINTS FROM THE ORIGINAL ",
			preCorFixN, " (", 100-round((nrow(oa)/preCorFixN)*100, 0), "%),", " LEAVING ",
			nrow(oa), " REMAINING", sep = "")
		)
		warning(paste("Age-Date CORRELATIONS RESTRICTION REQUIRED Date and ObsAge TO BE CORRELATED BY
			LESS THAN ", maxAgeDateCorrelation, 
			" WITHIN sp.strat", sep = "")
		)

	#refactorize to account for missing data
		factorCols<-which(names(oa) %in% c("Species", "Observer",
			"sp.obs.rte", "RangeInt", "StratumName", "sp.strat"))
		oa[,factorCols]<-lapply(oa[,factorCols], function(x) {as.factor(as.character(x))})
	
########################################
#now add some simulated species counts
	#first define species.routes by a set of background population trends BY SPECIES STRATUM
		realPopTrends<-data.frame(
			sp.strat=unique(oa$sp.strat)
		)
		realPopTrends$trend<-ordered(c("DecliningSteeply", "Declining",
			"Stable", "Increasing", "IncreasingSteeply")[sample(5, nrow(realPopTrends),
				replace = TRUE, prob = c(0.05, 0.2, 0.5, 0.2, 0.05))  #5\% are steep, 20\% are increase/decrease, 50\% are stable
			], levels = c("DecliningSteeply", "Declining", "Stable", "Increasing", "IncreasingSteeply")
			)
		realPopTrends$rateOfChange<-c(0.94, 0.975, 1, 1.025, 1.06)[as.numeric(realPopTrends$trend)] #arbitrary trend values
		oa$realTrend<-realPopTrends$trend[match(oa$sp.strat, realPopTrends$sp.strat)]
		
	#define RangeInt values  #these are the vocalization frequency/heterogeneity groups, which are expected to show different patterns with observer age
		speciesVocalTypes<-data.frame(
			sp = unique(oa$Species)
		)
		speciesVocalTypes$vt<-c("Low Mono", "Low Hetero", "High Mono", 
			"High Hetero")[sample(4, nrow(speciesVocalTypes), replace = TRUE)  #simplified version for the simulation
		]
		oa$RangeInt<-speciesVocalTypes$vt[match(oa$Species, speciesVocalTypes$sp)]

#re-sort
	oa<-oa[order(oa$sp.obs.rte, oa$year),]
	
#now generate the counts
	maxPop<-50
	oa<-do.call("rbind", by(oa, oa$sp.obs.rte, function(x){
			start1<-ceiling(runif(n=1, min = 10, max = maxPop/2))  #initial count between 10 and maxPop/2
			trendLength<-nrow(x)
			x$Count<-rep(start1, nrow(x)) #initialize
			rateOfChange<-realPopTrends$rateOfChange[match(
				unique(x$sp.strat), realPopTrends$sp.strat)
			]  #this is the rate of population change
			if(nrow(x)>1){
				for(i in 2:nrow(x)){
					x$Count[i]<-
						round(x$Count[i-1]*rnorm(n=1, mean=rateOfChange, sd = 0.025),0)  #arbitrary SD
					if(x$Count[i]>maxPop){
						x$Count[i]<-round(rnorm(n=1, mean=maxPop, sd = 2),0)  #ceiling to population change (i.e. carrying capacity), with arbitrary SD
					}
				next
				}
			}
		return(x)
		}
	))
	
#now modify the population trends based on the hearing effects
	#low mono no change
	#low hetero and high hetero slight drop past 10 year threshold
	#high mono two thresholds (10, then drop steeply after 20)
		oa<-do.call("rbind", by(oa, oa$sp.obs.rte, function(x){
			x$Count2<-x$Count
			if(unique(x$RangeInt == "Low Mono")) return(x)  #no change
			
			if(unique(x$RangeInt %in% c("Low Hetero", "High Hetero"))){
				older10<-which(x$ObsAge >= 10)
				older20<-which(x$ObsAge >= 20)
				if(length(older10)>1){
					for(i in 2:length(older10)){
						x$Count2[older10[i]]<-floor(x$Count2[older10[i-1]]*
							rnorm(n=1, mean=0.985, sd= 0.005)
						)
					next
					}
				}
				if(length(older20)>1){
					for(i in 2:length(older20)){
						x$Count2[older20[i]]<-floor(x$Count2[older20[i-1]]*
							rnorm(n=1, mean=0.93, sd= 0.005)  
						)
					next
					}
				}
			}
			
			if(unique(x$RangeInt == "High Mono")){
				older10<-which(x$ObsAge >= 10)
				older20<-which(x$ObsAge >= 20)
				if(length(older10)>1){
					for(i in 2:length(older10)){
						x$Count2[older10[i]]<-floor(x$Count2[older10[i-1]]*
							rnorm(n=1, mean=0.92, sd= 0.005)  
						)
					next
					}
				}
				if(length(older20)>1){
					for(i in 2:length(older20)){
						x$Count2[older20[i]]<-floor(x$Count2[older20[i-1]]*
							rnorm(n=1, mean=0.72, sd= 0.005) 
						)
					next
					}
				}
			}
		return(x)
		}))
	
	#cleanup, plus extra fields-of-interest (some renaming for the later modeling)
		rownames(oa)<-seq(1,nrow(oa))	
		meanYear<-mean(oa$year)
		oa$RangeInt<-as.factor(oa$RangeInt)
		oa$CountPoisson<-oa$Count2+0.5
		
#save data to resume with subsequent script file
	rownames(oa)<-seq(1,nrow(oa))
	save(file="a0c_simulated_counts.RData", oa, meanYear)  #save meanYear in case there's a need to back-convert for graphing
	table(oa$Species, oa$realTrend) #reference
	speciesVocalTypes #reference
	
######################FILE 3 BELOW ######################
#SAMPLE CODE TO MODEL THE SIMULATED BBS DATA
rm(list=ls())
	library(mgcv); library(gamm4); library(lme4)
	load(file="a0c_simulated_counts.RData")

summary(oa)

#weight observers by the number of routes an observer has done (within sp.strat)
	oa<-do.call("rbind", by(oa, oa$sp.strat, function(x){
		x1<-x
		x1$Observer<-as.factor(as.character(x1$Observer))
		x1$Species<-as.factor(as.character(x1$Species))
		obsbyRoutes<-rowSums(table(x1$Observer, x1$route)>0)
		weightTable<-1/(obsbyRoutes/max(obsbyRoutes))
			weightTable<-weightTable/max(weightTable)  #scale weights from zero to one
			x1$obsWeights<-0 #initialize
			x1$obsWeights<-weightTable[match(x1$Observer, names(weightTable))]
			x1$obsWeights<-x1$obsWeights/max(x1$obsWeights)
		return(x1)
		}
	))

#build the models for each species
	datasetNames<-paste("oa", abbreviate(levels(oa$Species)), sep = ".")  #run a model for each species, so prepare datasets
		for(i in 1:length(datasetNames)){
			dataset<-oa[which(oa$Species == levels(oa$Species)[i]),]
			print(paste("beginning dataset ", i, " of ", length(datasetNames), " (", levels(oa$Species)[i], "; ",
				nrow(dataset), " records)", sep = ""))

			n6<-try(gamm4(CountPoisson ~ s(ObsAge, bs = "cr") + #the try() is in to allow a model to fail in a big set without aborting the loop
				s(Date, by=sp.strat, bs = "cr"),
				family = poisson,
				random = ~ (1|Observer) + (1|sp.obs.rte) + (1|overdisp),
				data = dataset,
				weights = obsWeights,
				control = list(maxIter = 1000, manFN = 3000)
			))
			assign(paste("n6", abbreviate(levels(oa$Species)[i]), sep = "."), n6)		  
		fileList<-c("oa", ls()[grep("n6.", ls())])
		save(file="n6_sims.RData", list=fileList)  #save all the models made (sequentially, in case problems at one point, so no data lost)
		next
	}


#######################
#memory.limit(2000)  #usually unnecessary on modern computers
#load(file="n6_sims.RData")  #only necessary if very large model files and R needs to be restarted after modeling to clear memory

#create model predictions from each species model
	#initialize data frame to hold all predictions
		integrated<-expand.grid(
			"ObsAge" = seq(-50, 50, by = 1),  #only used to flush out the integrated dataframe; this will be cleaned to relevant years below
			"Date" = 0, 
			"Species" = levels(oa$Species),			
			"fitted" = NA,
			"fitted.percentOfMax" = NA,
			"se" = NA,
			"averaged" = NA,  #are the predictions an average of multiple strata?
			"nStrata" = NA
		)
		integrated$RangeInt<-oa$RangeInt[match(integrated$Species, oa$Species)]  #homogeneous/heterogeneous frequencies

#get all predictions and add to the "integrated" object
	for(i in 1:length(levels(oa$Species))){  
		model<-"errorName"  #for resetting between iterations
			model<-try(get(paste("n6", abbreviate(levels(oa$Species))[i], sep = "."))) #if errors out, model class will not be "list"
		if(class(model) == "list"){
			print(levels(oa$Species)[i])  #display model being worked upon
			ageRange<-range(model$gam$model$ObsAge)
			integRows<-which(integrated$Species == levels(oa$Species)[i] &
				integrated$ObsAge %in% seq(ageRange[1], ageRange[2])  #assumes same order of obsAge, which is true
			)  #define relevant rows in the "integrated" dataframe to use in this loop iteration
			nStrata<-length(unique(model$gam$model$sp.strat))
				integrated[integRows,"nStrata"]<-nStrata
			if(nStrata == 1){				
				testPreds<-data.frame(
					"ObsAge" = seq(ageRange[1], ageRange[2]),
					"Date" = 0,  #arbitrary; this is the mean/midpoint (because dates are centred values of continuous sequences)
					"sp.strat" = unique(as.character(model$gam$model$sp.strat))  #there is just one if nStrata == 1
				)
				theFit<-predict(model$gam, 
					newdata = testPreds, 
					type = "response", 
					se.fit = TRUE
				)
				testPreds$fit<-theFit$fit
				testPreds$se.fit<-theFit$se.fit
				integrated[integRows,"averaged"]<-FALSE  #means that these predictions are not the average of multiple strata
			} else {
				strata<-unique(as.character(model$gam$model$sp.strat))
				testPreds.multiple<-expand.grid(
					"ObsAge" = seq(ageRange[1], ageRange[2]),
					"Date" = 0,
					"sp.strat" = strata,
					fit = NA,
					se = NA
				)  #assumes that obsAge has its sequence laid down first in "integrated"
				for(s in 1:nStrata){  #flush out predictions for each stratum
					workingStratum<-strata[s]
					stratumRows<-which(testPreds.multiple$sp.strat == workingStratum)
					theFit<-predict(model$gam,
						newdata = testPreds.multiple[stratumRows,],
						type = "response", se.fit = TRUE
					)
					testPreds.multiple$fit[stratumRows]<-theFit$fit
					testPreds.multiple$se[stratumRows]<-theFit$se.fit						
				next
				}
				testPreds<-do.call("rbind", by(testPreds.multiple, testPreds.multiple$ObsAge, function(x){
						gg<-data.frame(
							"ObsAge" = sort(unique(x$ObsAge)),  #sorting ensures that number 1 is earliest age (see below)
							"sp.strat" = "HOMOGENIZED",  #i.e. averaged among multiple strata
							"fit" = mean(x$fit),
							"se.fit" = sqrt(mean((x$se)^2))  #this is the sqrt of the mean of the variances
						)
						return(gg)
					}
				))
				integrated[integRows,"averaged"]<-TRUE  #this flag notes if predictions are an average among multiple strata
			}
			####now assign the single or averaged predictions to the integrated df
				integrated$fitted[integRows]<-testPreds$fit
				integrated$se[integRows]<-testPreds$se
				#percent from max value
					integrated$fitted.percentOfMax[integRows]<-testPreds$fit/max(testPreds$fit)
		}
	next
	}
	
#clean up "integrated"
	rownames(integrated)<-seq(1,nrow(integrated))
	integrated<-integrated[complete.cases(integrated),]  #removes ages not used
	integrated$Species<-as.factor(as.character(integrated$Species))
	integrated$RangeInt<-as.factor(integrated$RangeInt)
	
#use CV for weights
	integrated$weight<-1/(integrated$se/abs(integrated$fitted))
	integrated$overdisp<-seq(1,nrow(integrated))

###############################  
#now make the combined GAMM

#integrated must not be of class "ordered" to get a smooth for each level; see ?gam.models
	integrated$RangeInt<-as.factor(as.character(integrated$RangeInt))
	
#create the GAMM ("n8")
	n8<-gamm4(fitted.percentOfMax ~ s(ObsAge, by = RangeInt), data=integrated,
		weights = weight,
		random = ~ (1|Species),
		family= "binomial", 
	)  
	save(file="n8.RData", n8, integrated, oa)
	
	summary(n8$gam)
	plot(n8$gam, pages = 1)

	#now make a graph showing predictions for increasing ObsAge
	rangeInts<-c(
		"Low Mono",  
		"Low Hetero",
		"High Hetero", 
		"High Mono"
		)  #done manually to get the order correct
		
	n8.predData<-expand.grid(  #initialize dataframe to contain predictions from N8
		"ObsAge" = seq(min(n8$gam$model$ObsAge), max(n8$gam$model$ObsAge)),
		"RangeInt" = rangeInts
	)
	n8.pred<-predict(n8$gam, type = "response", se = TRUE,  #add the predictions
		newdata = n8.predData
	)

#visualize the result
	par(mfrow = c(2,2))
	for(r in 1:length(rangeInts)){
		rangey<-rangeInts[r]  #vocalization group being used in this iteration
		indy<-which(n8.predData$RangeInt == rangey)  #relevant rows in the prediction dataframe
		da<-n8.pred$fit[indy]
			#shift the predicted percentOfMaxes (averaged among all the species in a RangeInt group) to a common start point (1.0, where observer age is smallest)
				diffFrom1<-1-da[which(n8.predData$ObsAge[indy] == min(n8.predData$ObsAge[indy]))]
				da<-da+diffFrom1  
				
		dax<-n8.predData$ObsAge[indy]  #x values
		dase<-n8.pred$se.fit[indy]+diffFrom1
		plot(x=dax, y=da, 
			main = rangey,
			xlab = "Observer Age",
			ylab = "Expected Proportional Change in Counts",
			ylim = c(min(n8.pred$fit-n8.pred$se.fit*1.96), max(n8.pred$fit + n8.pred$se.fit*1.96)+diffFrom1)
		)
		polygon(x=c(dax, rev(dax)), y=c(da+dase, rev(da-dase)), col = "#00000078")
		lineCol<-"black"
		abline(h=0, lty = 2, col = lineCol)
		abline(h=1, lty = 2, col = lineCol)
		next
	}
	table(oa$realTrend, oa$RangeInt)  #shows the frequency of population trends among age groups
		


	
